# Supplementary material for: Ribozyme-catalysed RNA synthesis using triplet building blocks
Source: eLife. 2018 May 15;7:e35255. doi: 10.7554/eLife.35255 (PMC6003772; doi:10.7554/eLife.35255)
Supplement: Figure 1—source data 1. [file elife-35255-fig1-data1.xlsx]

## Sheet: Sheet1
Round	Construct synthesis	Input@ 0.5 μM (pmol)	Primer	Template encodes	[Triplet] (μM)	Incubation time (h)	Estimated recovery (%)	Rescue oligomer
1GMP	See Methods	10000	BB10PA	2×GCG	1.2	136	0.02	TriResc2GCGM
1GTP		10000	BB10PA	1×GCG	0.7		0.02	TriResc1GCGM
2GMP	Tri3GCGM	1000	BB10PA	3×GCG	1.7	157	0.03	TriResc3GCGM
2GTP	Tri2GCGM	1000	BB10PA	2×GCG	1.2		0.04	TriResc2GCGM
3GMP	Tri3GCGM	1000	BB10PA	3×GCG	1.7	67	0.04	TriResc3GCGM
3GTP	Tri2GCGM	1000	BB10PA	2×GCG	1.2		0.08	TriResc2GCGM
4GMP	Tri2UCGM	1000	BB10PA	2×UCG	2	65	0.03	TriResc2UCGM
4GTP	Tri1UCGM	1000	BB10PA	1×UCG	1.5		0.01	TriResc1UCGM
5GMP	Tri3UCGM	1000	BB10PA	3×UCG	2.5	180	0.12	TriResc3UCGM
5GTP	Tri2UCGM	1000	BB10PA	2×UCG	2		0.04	TriResc2UCGM
6GMP	Tri3GCUQ	1000	BB10PQ	3×GCU	2	41	0.17	TriResc3GCUQ
6GTP	Tri2GCUQ	1000	BB10PQ	2×GCU	1.5	21	0.2	TriResc2GCUQ
7GMP	Tri3GCUQ	1000	BB10PQ	3×GCU	0.5	19	0.7	TriResc3GCUQ
7GTP	Tri3GCUQ	1000	BB10PQ	3×GCU	0.5		0.6	TriResc3GCUQ
Figure 1 - source data 1. Selection conditions of rounds 1-7.
Table 1. Conditions of the first seven rounds of selection. Two parallel selection branches were explored, in which constructs were GMP- or GTP-transcribed; in the GTP branch, constructs ligated themselves to their template hairpin, but in the GMP branch this final ligation was carried out afterwards by T4 RNA ligase 2, to relieve adaptive pressure for ligation of a non-triplet substrate and allo…
