# Supplementary material for: Ribozyme-catalysed RNA synthesis using triplet building blocks
Source: eLife. 2018 May 15;7:e35255. doi: 10.7554/eLife.35255 (PMC6003772; doi:10.7554/eLife.35255)
Supplement: Figure 1—source data 2. [file elife-35255-fig1-data2.xlsx]

## Sheet: Sheet1
Triplet concentrations (each, μM)	SR1 triplets added per primer						SR3 triplets added per primer
	Dataset 1	Dataset 2	Dataset 3	SR1 Mean	SR1 s.d.		Dataset 1	Dataset 2	Dataset 3	SR3 Mean	SR3 s.d.
1	0.0382	0.0392	0.0243	0.0339	0.00832887		0.0030475	0.0038	0.004	0.00361583	0.000502249
2	0.0655	0.0707	0.0531	0.0631	0.00904212		0.00634595	0.01	0.007	0.00778198	0.0019485
5	0.0966	0.1078	0.0816	0.0953333	0.0131458		0.0134431	0.0199	0.012	0.0151144	0.00420683
8	0.1089	0.0926	0.0831	0.0948667	0.0130485		0.0326133	0.0352	0.029	0.0322711	0.00311413
10	0.0994	0.0975	0.0626	0.0865	0.0207198		0.0583565	0.0654	0.0448	0.0561855	0.0104702
12	0.1036	0.0898	0.055	0.0828	0.0250448		0.0955711	0.0873	0.0494	0.0774237	0.0246191
16	0.0989	0.0875	0.0529	0.0797667	0.0239552		0.184957	0.1418	0.0952	0.140652	0.0448894
20	0.093	0.0847	0.0465	0.0747333	0.0248005		0.164978	0.1764	0.1088	0.150059	0.0361852
40	0.06	0.0658	0.038	0.0546	0.0146656		0.189884	0.2148	0.1201	0.174928	0.0490896
