# Supplementary material for: Ribozyme-catalysed RNA synthesis using triplet building blocks
Source: eLife. 2018 May 15;7:e35255. doi: 10.7554/eLife.35255 (PMC6003772; doi:10.7554/eLife.35255)
Supplement: Figure 2—source data 1. [file elife-35255-fig2-data1.xlsx]

## Sheet: Sheet1
Round	Construct synthesis	Input@ 0.5 μM (pmol)	Primer	Template encodes	[Correct triplet] (μM)	Terminator triplet	[Terminator triplet] (μM)	Incubation time (h)	Estimated recovery (%)	Rescue oligomer	Subsequent mutagenesis
8	See Methods	6000	BB10PQ	3×CUU	1	none	N/A	114	0.12	TriResc3CUUQ	Yes
9	Tri3CUUQ	1000	BB10PQ	3×CUU	0.5	pppCUG3’d, HOCUG	2, 2	67	0.3	TriResc3CUUQ	Yes
10	Tri3UAUM	1000	BB10PA	3×UAU	0.4	pppUAG3’d	0.4	66.5	0.12	TriResc3UAUM	Yes
11	Tri4AAUM	1000	BB10PA	4×AAU	0.3	pppAGU3’d	2	143	0.15	TriResc4AAUM	Yes
12	Tri4ACAM	1000	BB10PA	4×ACA	0.5	pppACG3’d	3	106	0.22	TriResc4ACAM	Yes
13	Tri4AAUM	1000	BB10PA	4×AAU	0.5	pppAGU3’d	2	66	0.1	TriResc4AAUM	Yes
14	Tri4ACAM	1000	BB10PA	4×ACA	0.4	pppACG3’d	3	64	0.08	TriResc4ACAM	Yes
15	Tri5CUAQ	1000	BB10PQ	5×CUA	0.3	pppCUG3’d	2.5	61.5	0.12	TriResc5CUAQ	No
16	Tri6CCGQ	250	BB10PQ	6×CCG	0.5	pppCUG3’d	10	64	0.05	TriResc6CCGQ	No
17	Tri5CUAQ	250	BB10PQ	5×CUA	0.2	pppCUG3’d	5	65	<0.02	TriResc5CUAQ	No
18	Tri5CUAQ	250	BB10PQ	5×CUA	0.2	pppCUG3’d	5	62	<0.02	TriResc5CUAQ	No
19	Tri8GCAM	100	BB10PA	8×GCA	0.5	pppGCG3’d	15	263	<0.02	TriResc8GCAM	No
20	Tri8AUAM	100	BB10PA	8×AUA	2	pppAUG3’d	12	236	<0.02	TriResc8AUAM	No
21	Tri8AUAM	10 @ 0.1 μM	BB10PA	8×AUA	2	pppAUG3’d	10	355	<0.02	TriResc8AUAM	Sequencing
Figure 2 - source data 1. Selection conditions of rounds 8-21.
3’ deoxy ‘terminator’ triplets, that penalise mismatch incorporation, were added to select against wobble pairing at (in green) the 3rd (3’) triplet position (with some selection against 2nd position wobbles, though mathematically insufficient over the course of the selection to enrich 2nd position fidelity specialists). A parallel selection branched after round 8 (not shown) focused on selection…
