# Supplementary material for: Ribozyme-catalysed RNA synthesis using triplet building blocks
Source: eLife. 2018 May 15;7:e35255. doi: 10.7554/eLife.35255 (PMC6003772; doi:10.7554/eLife.35255)
Supplement: Figure 3—source data 1. [file elife-35255-fig3-data1.xlsx]

## Sheet: Sheet1
type 1 equivalents	Normalised complex band formation
	Dataset 1	Dataset 2	Dataset 3	Dataset 4	Mean	s.d.
0.25	0.3563	0.3706	0.411015	0.500947	0.409716	0.0650849
0.5	0.5914	0.5796	0.640334	0.735424	0.63669	0.0708805
0.75	0.7305	0.8141	0.8143	1.06282	0.85543	0.143779
0.9	0.7197	0.8509	0.896675	1.09491	0.890545	0.155522
1	0.776	0.9433	0.960787	1.00395	0.92101	0.0999772
1.1	0.7388	1.0263	0.926591	1.02848	0.930044	0.136066
1.25	0.7521	0.9571	0.957619	1.11147	0.944572	0.147452
1.5	0.6665	0.8616	0.907937	1.24894	0.921245	0.242224
2	0.8701	0.907	1.08494	1.06075	0.9807	0.107919
