# Supplementary material for: Ribozyme-catalysed RNA synthesis using triplet building blocks
Source: eLife. 2018 May 15;7:e35255. doi: 10.7554/eLife.35255 (PMC6003772; doi:10.7554/eLife.35255)
Supplement: Figure 4—source data 1. [file elife-35255-fig4-data1.xlsx]

## Sheet: Sheet1
Round	Input (pmol)	Template encodes	[pppGAA] (μM)	[pppGAG] (μM)	[pppGGA3’d] (μM)	Incubation time (h)
1	400	7×GAA	2	0	5	140
2	100	7×GAA	2	0	5	112
3	100	7×GAA	2	0	6	88
4	100	7×GAA	2	0	8	83
5GAA	20	7×GAA	2	0	0	107
5GAG	20	7×GAA	2	5	0	107
5GGA3’d	20	7×GAA	2	0	5	107
Figure 4 - source data 1. Selection conditions of the type 5 reselection.
Constructs were synthesised using TriGAA7GAAM, used BB10PA as a primer, were rescued with TriResc8GAAM, and did not undergo subsequent mutagenesis. Type 1 RNA (‘1’) was provided at an equimolar concentration (0.2 μM) to the constructs throughout. Round five input and, after selection with different mispairing triplets, three outputs, were deep sequenced (500K-800K sequences each), and the propert…
