# Supplementary material for: Ribozyme-catalysed RNA synthesis using triplet building blocks
Source: eLife. 2018 May 15;7:e35255. doi: 10.7554/eLife.35255 (PMC6003772; doi:10.7554/eLife.35255)
Supplement: Figure 8—source data 1. [file elife-35255-fig8-data1.xlsx]

## Sheet: Overall positional fidelities
Replicate:		1st pos	2nd pos	3rd pos		Fidelity (%)
1	Zcore	96.694	93.2654	84.3252		91.2765									Ave. n=2		Ave. n=3	Ave. n=3	Ave. n=4
								Fidelities:	Zcore	0core	type 2+1	type 3+1	type 4+1	type 6+1	type 5+1	type 5	type 5s+1	t5+1	abyd+1
1	0core	96.3206	90.3715	85.2728		90.5427		1st pos	96.694	96.3206	91.6933	92.5055	94.7785	90.0952	93.6683	94.4856	94.0669	95.5883	97.5099
								2nd pos	93.2654	90.3715	92.9415	93.3349	90.3011	96.4651	96.6087	97.9458	97.2774	98.2374	95.3202
1	type 2+1	91.6933	92.9415	93.3512		92.6593		3rd pos	84.3252	85.2728	93.3512	93.2073	84.3279	94.8086	95.7448	96.2533	96.8616	98.3288	90.8773
1	type 3+1	92.5055	93.3349	93.2073		93.0152		Fidelity	91.2765	90.5427	92.6593	93.0152	89.6998	93.7504	95.3326	96.2179	96.058	97.3765	94.5286
1	type 4+1	94.7785	90.3011	84.3279		89.6998		Overall error rates for Figure 8a & Figure 8 - figure supplement 1:
															Ave. n=2		Ave. n=3	Ave. n=3	Ave. n=4
1	type 5+1	93.0263	96.0522	95.4059		94.8192		Errors:	Zcore	0core	type 2+1	type 3+1	type 4+1	type 6+1	type 5+1	type 5	type 5s+1	t5+1	abyd+1
2	type 5+1	94.3104	97.1652	96.0837		95.8459		1st pos	3.30601	3.67944	8.30671	7.49451	5.22155	9.90477	6.33166	5.51435	5.93311	4.41172	2.49008
Ave.	type 5+1	93.6683	96.6087	95.7448		95.3326		2nd pos	6.73459	9.62852	7.05847	6.66512	9.69891	3.53494	3.39128	2.05424	2.72264	1.7626	4.67978
s.d. n=2		0.908017	0.78697	0.479269		0.725978		3rd pos	15.6748	14.7272	6.6488	6.79268	15.6721	5.19142	4.25517	3.7467	3.13837	1.67123	9.12267
1	type 5	94.4856	97.9458	96.2533		96.2179		Fidelity	91.2765	90.5427	92.6593	93.0152	89.6998	93.7504	95.3326	96.2179	96.058	97.3765	94.5286
								s.d.							+/-0.73		+/-1.08	+/-0.61	+/-0.31
1	type 5s+1	93.4486	97.0478	96.7145		95.7231
2	type 5s+1	95.4283	98.1227	98.3508		97.2915
3	type 5s+1	93.3566	96.6999	95.6126		95.2128
Ave.	type 5s+1	94.0778	97.2902	96.8926		96.0762
s.d. n=3		1.17045	0.741698	1.37773		1.08328
1	abyd+1	96.9509	94.9592	90.9103		94.2397
2	abyd+1	97.5535	95.4067	90.1225		94.3087
3	abyd+1	97.5607	95.6167	91.6238		94.9013
4	abyd+1	97.9746	95.2983	90.8527		94.6627
Ave.	abyd+1	97.5099	95.3202	90.8773		94.5286
s.d. n=4		0.421447	0.274584	0.613364		0.310206
1	type 6+1	90.0952	96.4651	94.8086		93.7504
1	t5+1	94.86	97.7191	97.7556		96.7686
2	t5+1	95.1575	98.4947	98.475		97.363
3	t5+1	96.7473	98.4984	98.7557		97.9964
Ave.	t5+1	95.5883	98.2374	98.3288		97.3765
s.d. n=3		1.01471	0.448904	0.515851		0.613976

## Sheet: abyd +1 vs. t5 +1
abyd+1 encoded triplet:		aaa	agu	acc	gac	gcg	gua	cgg	cca	cuu	uau	ugc	uug	1st replicate:	aaa	agu	acc	gac	gcg	gua	cgg	cca	cuu	uau	ugc	uug	2nd replicate:	aaa	agu	acc	gac	gcg	gua	cgg	cca	cuu	uau	ugc	uug	3rd replicate:	aaa	agu	acc	gac	gcg	gua	cgg	cca	cuu
Compositional incorporation (%, average, n=4) at encoded triplet (top)	1st A	92.9438	95.8376	88.7412	0.145579	0.0794068	0.0883733	0.167363	0.0621263	0.0900056	0.319176	0.270181	0.158653		93.3982	97.452	87.0038	0.0719218	0.0972838	0.0803206	0.312578	0.076969	0.179565	0.37432	0.070967	0.229345		94.7026	96.2316	91.189	0.0666207	0.0790685	0.104903	0.249628	0.0562756	0.0584274	0.258481	0.0977507	0.157847		91.2316	94.3672	87.9657	0.392162	0.0943276	0.0811315	0.0507704	0.0930418	0.0699929
	1st G	6.51851	3.96979	9.3688	99.7512	99.5843	99.8288	0.148676	0.0229912	0.075837	0.434194	0.37143	0.111056		6.12006	2.36046	10.6077	99.8813	99.6936	99.8704	0.109052	0.0628951	0.124502	0.429259	0.160151	0.151591		4.85511	3.60448	6.66009	99.7858	99.5901	99.8029	0.120052	0.0179869	0.0899195	0.258846	0.111313	0.0522361		8.0095	5.34686	10.2062	99.466	99.2633	99.7821	0.195461	0.00450019	0.0306876
	1st C	0.311068	0.114372	1.7385	0.0952252	0.281874	0.058071	98.7228	99.0522	98.9318	0.331418	0.311712	0.413617		0.294416	0.126807	2.35748	0.0434458	0.171183	0.0381283	98.5237	98.9688	98.6887	0.221182	0.174144	0.498063		0.192732	0.0945354	1.85573	0.135283	0.297457	0.0709445	98.5467	99.0201	98.9649	0.203467	0.393595	0.273397		0.511266	0.151845	1.69378	0.133972	0.5053	0.0841406	98.6507	99.1576	99.0938
	1st U	0.226603	0.0782663	0.151466	0.00804122	0.0543869	0.0247141	0.961184	0.862663	0.902389	98.9152	99.0467	99.3167		0.187302	0.0607735	0.031	0.00336079	0.0379266	0.011153	1.05464	0.891316	1.00725	98.9752	99.5947	99.121		0.249535	0.0693953	0.295164	0.0123166	0.0333671	0.0212287	1.08366	0.905634	0.886745	99.2792	99.3973	99.5165		0.247592	0.134086	0.134311	0.00790346	0.137079	0.0526589	1.10308	0.744879	0.805512
	2nd A	75.2915	0.173536	0.38127	98.0749	0.245384	0.0940622	0.188686	0.250063	0.18978	91.0878	0.441625	0.119367		74.7275	0.14573	0.253987	98.2657	0.254981	0.0697953	0.221168	0.251309	0.210933	92.0932	0.105674	0.19296		75.9224	0.154228	0.439791	98.4585	0.0437339	0.0578851	0.286696	0.29869	0.172824	91.6172	0.110514	0.0784537		74.2767	0.238731	0.275701	97.21	0.534328	0.158527	0.149973	0.216419	0.240952
	2nd G	18.6049	99.5641	0.314383	1.5967	0.241115	0.224117	99.1794	0.0866011	2.83445	7.84424	99.0752	1.07203		19.1334	99.6801	0.17143	1.52617	0.190978	0.269784	99.4002	0.0839674	3.75786	6.89576	99.6556	1.49771		17.2875	99.5526	0.403929	1.23898	0.242604	0.26553	98.9968	0.086094	2.35451	7.45597	99.3693	0.992449		19.4051	99.3946	0.202377	2.1614	0.389941	0.18163	98.709	0.0645956	2.72439
	2nd C	0.508315	0.0934399	94.7895	0.245891	94.6427	0.0942894	0.439806	99.3068	1.0081	0.210076	0.281315	0.305011		0.3877	0.0440012	95.5803	0.136908	94.9243	0.0632059	0.322437	99.2056	1.05789	0.145781	0.15748	0.355022		0.451887	0.131565	94.0237	0.203978	93.5657	0.24184	0.62003	99.3056	1.70339	0.184264	0.418239	0.282308		0.755395	0.107846	95.4845	0.507069	95.1258	0.0580584	0.593705	99.3761	0.879411
	2nd U	5.59524	0.168962	4.51488	0.0825378	4.87085	99.5875	0.192098	0.356494	95.9677	0.857873	0.201882	98.5036		5.75142	0.130197	3.99433	0.0712345	4.62973	99.5972	0.0562293	0.459094	94.9733	0.865223	0.0812903	97.9543		6.33827	0.161571	5.13255	0.0985429	6.14792	99.4347	0.0964305	0.309656	95.7693	0.742595	0.101977	98.6468		5.56281	0.258851	4.03739	0.121484	3.94996	99.6018	0.547278	0.342835	96.1552
	3rd A	75.2225	2.34866	2.53987	0.397391	0.325043	95.1482	1.22821	95.0746	3.13937	1.14021	1.11167	0.687745		75.0816	2.70298	1.95708	0.375237	0.601177	94.5045	1.21769	93.6023	3.96619	1.09729	0.959246	0.870615		79.1528	2.45222	3.29939	0.479272	0.258831	95.5899	2.02083	93.4092	2.85366	1.08166	1.21901	0.696938		73.7173	1.8232	2.50227	0.300562	0.350976	95.1339	1.5148	95.4508	2.8202
	3rd G	20.8156	16.2157	1.18212	0.423802	98.9872	4.57041	97.7384	1.5893	3.49371	3.53031	0.938594	98.1249		21.1921	18.5058	1.03383	0.465469	98.7438	5.22607	97.6061	2.66041	4.21074	4.30907	0.661146	97.5982		16.9063	13.0005	1.32345	0.449096	98.9793	4.00946	96.2618	1.78149	3.43409	3.31782	1.02968	98.2589		21.9929	16.0269	0.998811	0.329114	98.5758	4.6122	97.6043	1.7024	3.81811
	3rd C	2.58781	2.44614	88.9689	94.4768	0.572285	0.180742	0.740694	2.91218	3.63865	2.49183	86.4963	0.875799		2.47266	3.72678	89.4865	93.8739	0.541742	0.173749	0.725207	3.11598	5.13244	3.25257	89.5343	1.11485		2.55372	4.48526	88.3723	94.3093	0.676131	0.276893	1.5727	4.28868	6.10874	3.23518	86.9821	0.949407		2.89103	1.42247	89.9356	95.7171	0.879008	0.148402	0.458119	2.43541	2.59397
	3rd U	1.37413	78.9895	7.30908	4.70198	0.115499	0.10064	0.292652	0.423866	89.7283	92.8376	11.4535	0.311585		1.25364	75.0645	7.52263	5.28537	0.113331	0.0956491	0.450976	0.621321	86.6906	91.3411	8.84529	0.41633		1.38723	80.0621	7.00484	4.76228	0.0857034	0.123701	0.144673	0.520637	87.6035	92.3653	10.7692	0.0947563		1.39886	80.7275	6.56335	3.65325	0.194262	0.105478	0.422739	0.411388	90.7677
t5+1 encoded triplet:		aaa	agu	acc	gac	gcg	gua	cgg	cca	cuu	uau	ugc	uug	1st replicate:	aaa	agu	acc	gac	gcg	gua	cgg	cca	cuu	uau	ugc	uug	2nd replicate:	aaa	agu	acc	gac	gcg	gua	cgg	cca	cuu	uau	ugc	uug	3rd replicate:	aaa	agu	acc	gac	gcg	gua	cgg	cca	cuu
Compositional incorporation (%, average, n = 3) at encoded triplet (top)	1st A	81.8575	88.6937	85.925	0.10357	0.057206	0.0483976	0.200171	0.037188	0.0271875	0.0653472	0.134955	0.101285		79.6493	86.8465	84.3817	0.268312	0.141288	0.0702947	0.307552	0.0773346	0.00742396	0.0810776	0.292841	0.0671712		88.9877	90.8283	88.3407	0.0264109	0.0208199	0.0297348	0.164804	0.0150314	0.0339559	0.0344685	0.03574	0.0956391		76.9355	88.4065	85.0527	0.0159861	0.00950953	0.0451634	0.128156	0.0191981	0.0401827
	1st G	17.7447	11.111	12.3873	99.7452	99.2199	99.7414	0.683427	0.0624412	0.0423009	0.11867	0.179904	0.231384		19.7961	12.8655	13.5482	99.539	98.4854	99.5708	0.850982	0.0298832	0.0371198	0.154414	0.340673	0.291821		10.7024	9.02321	10.0961	99.7668	99.344	99.7714	0.65613	0.13011	0.0434406	0.0431391	0.0352919	0.181473		22.7355	11.4444	13.5176	99.9297	99.8302	99.882	0.543168	0.0273302	0.0463422
	1st C	0.154821	0.0925741	1.40528	0.0889759	0.553111	0.0847734	97.7878	98.8518	99.3549	0.133452	0.281291	0.429459		0.251548	0.153406	1.79885	0.165988	1.14181	0.114532	96.9691	99.067	99.325	0.263149	0.499389	0.585035		0.0667766	0.038974	1.20222	0.0497649	0.395922	0.0782171	98.1404	98.6314	99.4044	0.0330974	0.160527	0.428334		0.146139	0.0853419	1.21478	0.0511743	0.121601	0.061571	98.2539	98.857	99.3353
	1st U	0.242998	0.102672	0.282416	0.0622607	0.169822	0.125411	1.32859	1.04859	0.575615	99.6825	99.4039	99.2379		0.302964	0.134664	0.271283	0.0266825	0.231483	0.244331	1.87236	0.825829	0.630421	99.5014	98.8671	99.056		0.24312	0.10955	0.360992	0.157002	0.239263	0.120631	1.03866	1.22346	0.518229	99.8893	99.7684	99.2946		0.18291	0.063803	0.214973	0.0030978	0.0387201	0.0112696	1.07474	1.09648	0.578196
	2nd A	92.83	0.168598	0.477118	98.759	0.12692	0.22826	0.228467	0.283944	0.0589818	98.2995	0.233807	0.109705		91.3925	0.186294	0.4361	98.0762	0.30129	0.537807	0.40226	0.280918	0.083405	97.7272	0.645059	0.218191		94.3804	0.120671	0.559463	98.9919	0.032518	0.056514	0.124384	0.370364	0.0393403	98.9349	0.0355006	0.0711648		92.7173	0.198829	0.43579	99.209	0.0469528	0.0904583	0.158759	0.200551	0.0542001
	2nd G	4.24465	99.3281	0.297614	1.0444	0.36212	0.0932568	97.8981	0.124222	0.232057	1.37121	99.2781	0.239142		4.84117	99.0465	0.234317	1.57687	0.702295	0.0796671	96.3959	0.0525609	0.262237	1.79849	98.6053	0.205447		3.24464	99.4692	0.385305	0.87994	0.293355	0.12036	98.4275	0.242931	0.174157	0.87568	99.6097	0.303567		4.64815	99.4687	0.273221	0.676387	0.0907092	0.0797435	98.871	0.077174	0.259777
	2nd C	0.261494	0.123547	97.3466	0.174393	97.9186	0.024874	1.16581	99.0601	0.467249	0.0795924	0.304764	0.343814		0.447664	0.188993	97.3706	0.308884	97.4609	0.033256	1.61607	99.242	0.720562	0.1032	0.436642	0.453102		0.0949534	0.0295202	97.0829	0.114315	97.742	0.0135868	1.16402	98.7962	0.321973	0.029731	0.179431	0.30691		0.241863	0.152129	97.5862	0.0999798	98.5529	0.0277791	0.717342	99.142	0.359211
	2nd U	2.6638	0.379725	1.8787	0.0221907	1.59236	99.6536	0.707595	0.531731	99.2417	0.249715	0.183342	99.3073		3.31867	0.57824	1.95901	0.0380419	1.53554	99.3493	1.58581	0.424473	98.9338	0.371106	0.313028	99.1233		2.28001	0.380625	1.9723	0.0138848	1.93214	99.8095	0.284099	0.590483	99.4645	0.159684	0.175327	99.3184		2.39273	0.180311	1.70478	0.0146453	1.30941	99.802	0.252879	0.580238	99.3268
	3rd A	95.0136	0.224269	1.55286	0.137074	0.0900905	99.6098	0.731853	97.6112	0.232126	0.151756	0.167046	0.220971		93.5436	0.167142	1.41605	0.168613	0.17452	99.1211	1.18241	97.2355	0.342144	0.223881	0.461756	0.419646		96.7917	0.0253868	1.52016	0.138094	0.0520142	99.8555	0.490289	97.33	0.139651	0.0556254	0.00969125	0.0647389		94.7055	0.480278	1.72239	0.104515	0.0437374	99.8528	0.52286	98.2681	0.214583
	3rd G	3.78987	0.664411	0.519283	0.0678226	99.2046	0.0975665	98.135	0.300583	0.0572554	0.103602	0.199621	99.2046		5.0616	1.23863	0.569009	0.0702245	98.429	0.263424	97.0159	0.610837	0.104073	0.171339	0.518117	99.0488		2.13027	0.0817438	0.446615	0.062292	99.3951	0.00924443	98.6465	0.215167	0.0249064	0.0495	0.0289306	99.1968		4.17774	0.672865	0.542226	0.0709513	99.7896	0.0200314	98.7426	0.0757445	0.0427869
	3rd C	0.706097	0.368612	95.3297	99.529	0.538578	0.175169	0.593741	1.99293	0.646847	0.2682	99.0543	0.407965		0.852165	0.566315	95.4903	99.5031	1.07256	0.458825	0.823937	2.03802	0.697241	0.430396	97.6566	0.346466		0.541535	0.172496	95.7242	99.5239	0.394876	0.0199349	0.544408	2.30283	0.58635	0.145435	99.9083	0.55288		0.724591	0.367027	94.7748	99.5601	0.148294	0.0467468	0.412879	1.63795	0.65695
	3rd U	0.490442	98.7427	2.59811	0.266064	0.166754	0.117432	0.539392	0.0952744	99.0638	99.4764	0.579045	0.166461		0.54267	98.0279	2.52464	0.258105	0.323907	0.156603	0.977738	0.11563	98.8565	99.1744	1.36348	0.185055		0.536493	99.7204	2.30905	0.275667	0.158032	0.115271	0.318783	0.152022	99.2491	99.7494	0.0531074	0.185602		0.392164	98.4798	2.96063	0.264419	0.0183225	0.0804215	0.321655	0.018171	99.0857
Ratios for Figure 8 - figure supplement 2:
		aaa	agu	acc	gac	gcg	gua	cgg	cca	cuu	uau	ugc	uug
(abyd+1)/(t5+1) error rate ratios:	1st A				0.711433	0.720417	0.54765	1.19603	0.598587	0.302064	0.204737	0.499499	0.638408
	1st G	2.7222	2.79889	1.32219				4.59675	2.71588	0.557787	0.273311	0.484354	2.08349
	1st C	0.497709	0.809412	0.808328	0.934373	1.96226	1.45982				0.402669	0.902409	1.0383
	1st U	1.07235	1.31183	1.86456	7.7427	3.12248	5.07446	1.38224	1.21552	0.63788
	2nd A		0.971542	1.25139		0.517232	2.42669	1.21083	1.13549	0.310791		0.529424	0.919053
	2nd G	0.228146		0.946661	0.654098	1.50186	0.416108		1.43441	0.0818702	0.174804		0.223074
	2nd C	0.514432	1.32221		0.709229		0.263804	2.65074		0.463493	0.378875	1.08336	1.12722
	2nd U	0.476084	2.2474	0.416112	0.268854	0.326917		3.68351	1.49156		0.291087	0.908166
	3rd A		0.0954881	0.611396	0.344934	0.277165		0.595871		0.0739403	0.133095	0.150265	0.321298
	3rd G	0.182069	0.0409732	0.439283	0.160034		0.0213474		0.189128	0.0163881	0.0293464	0.212681
	3rd C	0.272855	0.150691			0.941101	0.969168	0.801602	0.684344	0.177771	0.107632		0.465821
	3rd U	0.35691		0.355463	0.0565855	1.44377	1.16685	1.84312	0.224775			0.0505563	0.534239
y-axis error ratio:		1st position:												2nd position:												3rd position:
	A				0.711433	0.720417	0.54765	1.19603	0.598587	0.302064	0.204737	0.499499	0.638408		0.971542	1.25139		0.517232	2.42669	1.21083	1.13549	0.310791		0.529424	0.919053		0.0954881	0.611396	0.344934	0.277165		0.595871		0.0739403	0.133095	0.150265	0.321298
	G	2.7222	2.79889	1.32219				4.59675	2.71588	0.557787	0.273311	0.484354	2.08349	0.228146		0.946661	0.654098	1.50186	0.416108		1.43441	0.0818702	0.174804		0.223074	0.182069	0.0409732	0.439283	0.160034		0.0213474		0.189128	0.0163881	0.0293464	0.212681
	C	0.497709	0.809412	0.808328	0.934373	1.96226	1.45982				0.402669	0.902409	1.0383	0.514432	1.32221		0.709229		0.263804	2.65074		0.463493	0.378875	1.08336	1.12722	0.272855	0.150691			0.941101	0.969168	0.801602	0.684344	0.177771	0.107632		0.465821
	U	1.07235	1.31183	1.86456	7.7427	3.12248	5.07446	1.38224	1.21552	0.63788				0.476084	2.2474	0.416112	0.268854	0.326917		3.68351	1.49156		0.291087	0.908166		0.35691		0.355463	0.0565855	1.44377	1.16685	1.84312	0.224775			0.0505563	0.534239
abyd+1 error rate (relative disc size):		aaa	agu	acc	gac	gcg	gua	cgg	cca	cuu	uau	ugc	uug	aaa	agu	acc	gac	gcg	gua	cgg	cca	cuu	uau	ugc	uug	aaa	agu	acc	gac	gcg	gua	cgg	cca	cuu	uau	ugc	uug
	A				0.145579	0.0794068	0.0883733	0.167363	0.0621263	0.0900056	0.319176	0.270181	0.158653		0.173536	0.38127		0.245384	0.0940622	0.188686	0.250063	0.18978		0.441625	0.119367		2.34866	2.53987	0.397391	0.325043		1.22821		3.13937	1.14021	1.11167	0.687745
	G	6.51851	3.96979	9.3688				0.148676	0.0229912	0.075837	0.434194	0.37143	0.111056	18.6049		0.314383	1.5967	0.241115	0.224117		0.0866011	2.83445	7.84424		1.07203	20.8156	16.2157	1.18212	0.423802		4.57041		1.5893	3.49371	3.53031	0.938594
	C	0.311068	0.114372	1.7385	0.0952252	0.281874	0.058071				0.331418	0.311712	0.413617	0.508315	0.0934399		0.245891		0.0942894	0.439806		1.0081	0.210076	0.281315	0.305011	2.58781	2.44614			0.572285	0.180742	0.740694	2.91218	3.63865	2.49183		0.875799
	U	0.226603	0.0782663	0.151466	0.00804122	0.0543869	0.0247141	0.961184	0.862663	0.902389				5.59524	0.168962	4.51488	0.0825378	4.87085		0.192098	0.356494		0.857873	0.201882		1.37413		7.30908	4.70198	0.115499	0.10064	0.292652	0.423866			11.4535	0.311585
Collation by base for Figure 8b:
	abyd+1							t5+1
	1st position:	Encoding:	A	G	C	U		1st position:	Encoding:	A	G	C	U
	Inserting:	A	92.5075	0.104453	0.106498	0.249337		Inserting:	A	85.4921	0.0697244	0.088182	0.100529
		G	6.61903	99.7214	0.0825014	0.30556			G	13.7477	99.5688	0.262723	0.176653	This asymmetric wobble pairing leading to G misincorporation opposite U is responsible for 4/9ths of t5+1's errors
		C	0.721315	0.145057	98.9023	0.352249			C	0.550892	0.242287	98.6648	0.281401
		U	0.152111	0.0290474	0.908745	99.0929	97.511		U	0.209362	0.119164	0.984263	99.4414	95.5971
	2nd position:	Encoding:	A	G	C	U		2nd position:	Encoding:	A	G	C	U
	Inserting:	A	88.1514	0.267949	0.292239	0.134403		Inserting:	A	96.6295	0.210291	0.295994	0.132315
		G	9.34863	99.2729	0.214033	1.37686			G	2.22009	98.8348	0.261319	0.188152
		C	0.321427	0.27152	96.2463	0.469135			C	0.171826	0.531375	98.1084	0.278646
		U	2.17855	0.187647	3.24741	98.0196	95.3211		U	0.97857	0.423554	1.33426	99.4009	98.2379
	3rd position:	Encoding:	A	G	C	U		3rd position:	Encoding:	A	G	C	U
	Inserting:	A	88.4818	0.746998	1.34964	2.20941		Inserting:	A	97.4115	0.347638	0.618995	0.202717
		G	8.99176	98.2835	0.848171	7.74659			G	1.39601	98.8481	0.262242	0.27509
		C	1.89358	0.729592	89.9807	2.85887			C	0.958067	0.513428	97.971	0.427887
		U	0.63288	0.239912	7.82151	87.1851	90.8828		U	0.234383	0.290869	1.14774	99.0943	98.3289
		At:	A	G	C	U	Overall:		At:	A	G	C	U	Overall:
			89.6919	99.0908	94.9686	94.609	94.5311			93.0141	99.0833	98.2476	99.3121	97.3797
	Error effect on composition:		Higher GC	Equal GC	Lower GC	Total error rate (%)				Higher GC	Equal GC	Lower GC	Total error rate (%)
		Average (%):	3.48145	0.656666	1.29951	5.43763			Average (%):	1.79679	0.327876	0.495089	2.61976
			For both ribozymes, substitutions that increase the GC content of a triplet contribute most errors.
[truncated: 16 more columns]

## Sheet: Zcore
Zcore encoded triplet:		aaa	agu	acc	gac	gcg	gua	cgg	cca	cuu	uau	ugc	uug
Compositional incorporation (%, average, n=4) at encoded triplet (top)	1st A	87.7196	96.7665	85.6313	0.347118	0.242829	0.209547	0.214088	0.161892	0.17258	0.219692	0.226445	0.137196
	1st G	11.0883	2.88936	11.8425	98.993	98.2854	99.5691	0.0908471	0.0264445	0.0484465	0.306497	0.0746239	0.0842947
	1st C	0.845208	0.172795	1.97882	0.356624	0.812446	0.168123	98.2372	99.1222	99.279	0.290837	0.506721	0.460061
	1st U	0.346899	0.171381	0.547328	0.303223	0.659316	0.0532726	1.45785	0.689417	0.49998	99.183	99.1922	99.3184
	2nd A	70.2842	0.179978	0.576252	92.5013	0.477203	0.132694	0.625506	0.109075	0.342334	91.6629	0.256879	0.153187
	2nd G	19.6074	99.5327	1.08767	6.42252	0.268703	0.511483	98.1106	0.060322	9.20139	7.25664	99.3183	2.6518
	2nd C	1.34699	0.18106	95.2969	0.977666	92.2881	0.83953	0.539669	99.0092	2.50473	0.316182	0.267239	0.653968
	2nd U	8.76144	0.106227	3.03914	0.0985493	6.96603	98.5163	0.724224	0.8214	87.9516	0.764311	0.157561	96.541
	3rd A	72.4705	2.75461	3.63741	0.831978	2.87628	88.6699	1.8901	91.2189	13.2773	1.64504	1.52139	3.10296
	3rd G	23.2143	13.8286	2.07701	0.928309	93.0128	10.8591	95.6609	2.99373	12.957	4.40338	0.702241	95.8648
	3rd C	2.52163	9.40936	89.8255	84.4897	3.71339	0.261421	1.56371	5.0837	9.6935	9.41509	81.8957	0.624634
	3rd U	1.79353	74.0075	4.46007	13.75	0.397513	0.209581	0.885273	0.703687	64.0722	84.5365	15.8807	0.407616
Collation by base:
	Zcore
	1st position:	Encoding:	A	G	C	U
	Inserting:	A	90.0391	0.266498	0.182853	0.194444
		G	8.60674	98.9492	0.0552461	0.155139
		C	0.99894	0.445731	98.8795	0.419206
		U	0.355203	0.338604	0.882417	99.2312	96.694
	2nd position:	Encoding:	A	G	C	U
	Inserting:	A	84.8161	0.354121	0.38751	0.209405
		G	11.0955	98.9872	0.472231	4.12156
		C	0.88028	0.329323	95.5314	1.33274
		U	3.2081	0.329337	3.60886	94.3363	93.2654
	3rd position:	Encoding:	A	G	C	U
	Inserting:	A	84.1198	2.62311	1.99693	5.89233
		G	12.3557	94.8462	1.23585	10.3963
		C	2.62225	1.96725	85.4036	9.50598
		U	0.902265	0.563467	11.3636	74.2054	84.3252
		At:	A	G	C	U	Overall:
			86.2851	97.5747	93.0914	88.5634	91.2765

## Sheet: 0core
0core encoded triplet:		aaa	agu	acc	gac	gcg	gua	cgg	cca	cuu	uau	ugc	uug
Compositional incorporation (%) at encoded triplet (top)	1st A	85.8276	95.3054	89.0526	0.465967	0.384979	0.397018	0.604987	0.225238	0.206719	0.868394	0.628173	0.465005
	1st G	13.0087	4.22185	9.46974	98.7863	98.2501	99.2003	0.226803	0.0750422	0.0463159	1.02329	0.604654	0.204809
	1st C	0.553527	0.283549	1.36737	0.503508	1.06497	0.345514	97.9366	99.3083	98.5936	0.616517	0.339931	0.803405
	1st U	0.610178	0.189186	0.110313	0.244187	0.299972	0.0572187	1.23163	0.39142	1.15336	97.4918	98.4272	98.5268
	2nd A	62.8685	0.2524	0.321112	92.313	0.271658	0.302986	0.236235	0.206115	0.365519	88.6205	0.887803	0.258034
	2nd G	16.1094	99.1497	0.278153	6.15378	0.668318	0.785251	97.1836	0.184243	18.387	8.84053	98.6806	4.79618
	2nd C	2.0029	0.318363	92.6807	1.19934	86.4034	0.540927	1.21773	97.5202	2.54421	0.620197	0.246649	0.456039
	2nd U	19.0192	0.279541	6.72006	0.333851	12.6566	98.3708	1.36241	2.08943	78.7032	1.91874	0.184954	94.4897
	3rd A	65.0025	1.86219	2.4767	1.23194	1.40651	90.2781	2.11143	91.6133	15.8992	2.0741	2.25109	1.79621
	3rd G	21.7602	14.2016	0.995338	0.774692	96.2487	9.03835	95.8442	2.06739	6.70054	4.93945	1.42172	95.7245
	3rd C	9.99613	6.8543	90.9065	84.7196	1.81313	0.4526	0.824142	5.47954	8.09387	8.36932	85.2762	1.77594
	3rd U	3.24118	77.0819	5.6215	13.2738	0.531633	0.230904	1.22021	0.839789	69.3064	84.6171	11.0509	0.703372
Collation by base:
	0core
	1st position:	Encoding:	A	G	C	U
	Inserting:	A	90.0619	0.415988	0.345648	0.653857
		G	8.9001	98.7456	0.116054	0.610919
		C	0.734814	0.637996	98.6128	0.586618
		U	0.303225	0.200459	0.92547	98.1486	96.3206
	2nd position:	Encoding:	A	G	C	U
	Inserting:	A	81.2673	0.458813	0.266295	0.308846
		G	10.3679	98.338	0.376905	7.98948
		C	1.27414	0.594246	92.2014	1.18039
		U	7.0906	0.608968	7.15536	90.5213	90.3715
	3rd position:	Encoding:	A	G	C	U
	Inserting:	A	82.298	1.77138	1.98658	6.61184
		G	10.9553	95.9391	1.06392	8.61386
		C	5.30942	1.47107	86.9674	7.7725
		U	1.43729	0.818404	9.98208	77.0018	85.2728
		At:	A	G	C	U	Overall:
			84.4531	97.6663	92.4718	88.1141	90.5427

## Sheet: type 2 +1
type 2+1 encoded triplet:		aaa	agu	acc	gac	gcg	gua	cgg	cca	cuu	uau	ugc	uug
Compositional incorporation (%) at encoded triplet (top)	1st A	75.5254	75.4465	79.0158	0.193379	0.240564	0.0843771	0.150166	0.133845	0.0567001	0.432334	0.712602	1.07598
	1st G	23.0318	23.6666	18.6818	99.3676	98.0853	99.5125	2.18545	0.0431566	0.0753843	1.89094	2.1729	0.64559
	1st C	0.663632	0.450171	2.14607	0.33222	1.2831	0.238028	95.1781	98.6111	99.264	2.02791	1.9087	3.05898
	1st U	0.77917	0.436719	0.156248	0.106831	0.391072	0.16513	2.48633	1.21194	0.603956	95.6488	95.2058	95.2194
	2nd A	65.078	0.544244	0.284352	95.0667	0.311933	0.55163	1.3404	0.400028	0.170893	85.0173	1.62676	0.537088
	2nd G	30.3299	98.057	0.32393	4.31032	0.889619	0.218909	95.2568	0.22334	0.927706	12.5447	94.0889	3.81411
	2nd C	1.16229	0.436918	98.2899	0.510587	97.1822	0.171924	1.69892	98.3962	0.546625	0.412752	3.64067	1.16536
	2nd U	3.42985	0.961869	1.10186	0.112355	1.61624	99.0575	1.70391	0.980448	98.3548	2.02527	0.643716	94.4834
	3rd A	80.2107	1.59324	0.331476	0.329556	0.348078	97.4017	1.98366	92.1759	1.56424	0.873107	0.883662	0.995379
	3rd G	13.8651	4.29606	0.649831	0.266983	97.3649	1.75379	92.8742	3.03537	1.26634	0.783639	1.48261	92.2819
	3rd C	5.01925	1.18548	95.7095	96.1868	1.64111	0.685289	3.58289	2.86169	0.667814	2.43526	90.9407	4.94098
	3rd U	0.905033	92.9252	3.30915	3.21665	0.645961	0.159242	1.55927	1.92709	96.5016	95.908	6.69298	1.78176
Collation by base:
	type 2+1
	1st position:	Encoding:	A	G	C	U
	Inserting:	A	76.6626	0.172773	0.11357	0.740305
		G	21.7934	98.9884	0.767997	1.56981
		C	1.08662	0.617782	97.6844	2.33187
		U	0.457379	0.221011	1.43408	95.358	91.6933
	2nd position:	Encoding:	A	G	C	U
	Inserting:	A	81.7207	1.17047	0.332104	0.419871
		G	15.7283	95.8009	0.478963	1.65357
		C	0.695208	1.9255	97.9561	0.627971
		U	1.85582	1.10316	1.23285	97.2986	92.9415
	3rd position:	Encoding:	A	G	C	U
	Inserting:	A	89.9294	1.10904	0.514898	1.34353
		G	6.21808	94.1736	0.79981	2.11535
		C	2.85541	3.38833	94.279	1.42952
		U	0.997121	1.329	4.40626	95.1116	93.3512
		At:	A	G	C	U	Overall:
			82.5922	96.3003	96.6252	95.9178	92.6593

## Sheet: type 3 +1
type 3+1 encoded triplet:		aaa	agu	acc	gac	gcg	gua	cgg	cca	cuu	uau	ugc	uug
Compositional incorporation (%) at encoded triplet (top)	1st A	78.5625	75.0892	81.1123	0.222779	0.182259	0.334042	0.411424	0.0923233	0.0193926	0.310231	0.397125	0.511314
	1st G	19.7733	24.3185	16.7889	99.158	98.6246	98.9017	2.09346	0.0363013	0.0912	1.08965	1.65516	0.389202
	1st C	0.701733	0.213852	1.81866	0.499072	1.06626	0.491006	95.3717	98.4567	99.1209	1.31276	1.60582	2.0346
	1st U	0.962405	0.378439	0.280122	0.120113	0.126918	0.273254	2.12339	1.41465	0.768471	97.2874	96.3419	97.0649
	2nd A	66.1087	0.33589	0.318152	95.5939	0.107204	0.784629	0.43527	0.468986	0.245299	84.8461	1.41982	0.220558
	2nd G	29.2439	98.6581	0.398881	3.7376	1.05494	0.394885	97.1004	0.11431	1.16439	13.3477	95.009	2.34372
	2nd C	1.25829	0.414006	98.2827	0.484337	96.3532	0.769063	1.27807	98.4674	0.817265	0.32454	2.50097	0.71599
	2nd U	3.3891	0.592003	1.00031	0.184149	2.48467	98.0514	1.18623	0.949259	97.773	1.48163	1.07021	96.7197
	3rd A	78.4271	0.934	0.623756	0.368225	0.130396	93.1904	0.790942	92.1549	1.40842	0.652033	0.767162	0.352939
	3rd G	16.1636	4.14957	0.519762	0.240342	98.1337	5.00236	95.6853	2.44516	0.916113	0.527485	1.09554	95.1029
	3rd C	4.46592	1.02199	95.4672	96.3234	1.36139	1.24526	1.72414	3.41236	0.914756	2.07332	87.3254	3.13521
	3rd U	0.943377	93.8944	3.38925	3.06798	0.374487	0.561951	1.79964	1.98755	96.7607	96.7472	10.8119	1.40896
Collation by base:
	type 3+1
	1st position:	Encoding:	A	G	C	U
	Inserting:	A	78.2547	0.24636	0.17438	0.406223
		G	20.2936	98.8948	0.740321	1.04467
		C	0.911413	0.685446	97.6498	1.65106
		U	0.540322	0.173429	1.4355	96.898	92.5055
	2nd position:	Encoding:	A	G	C	U
	Inserting:	A	82.1829	0.730326	0.298114	0.416829
		G	15.4431	96.9225	0.52271	1.301
		C	0.689055	1.39768	97.7011	0.767439
		U	1.68496	0.949482	1.47808	97.5147	93.3349
	3rd position:	Encoding:	A	G	C	U
	Inserting:	A	87.9242	0.424759	0.586381	0.998151
		G	7.87036	96.3073	0.618548	1.86439
		C	3.04118	2.07358	93.0387	1.33669
		U	1.16429	1.19436	5.75638	95.8008	93.2073
		At:	A	G	C	U	Overall:
			82.6926	97.3686	96.1047	96.7352	93.0152

## Sheet: type 4 +1
type 4+1 encoded triplet:		aaa	agu	acc	gac	gcg	gua	cgg	cca	cuu	uau	ugc	uug
Compositional incorporation (%) at encoded triplet (top)	1st A	82.5383	92.0388	86.4092	0.473803	0.20381	0.349076	0.471865	0.179636	1.19373	2.61731	1.33504	0.351712
	1st G	16.6224	7.2933	11.7728	98.4454	98.9066	99.2815	0.228761	0.0773658	0.481779	2.27958	0.787809	0.187183
	1st C	0.385434	0.383379	1.62363	0.858936	0.719384	0.255256	97.4674	98.637	95.7321	1.333	0.931915	0.878072
	1st U	0.453837	0.284494	0.194355	0.221879	0.170204	0.114146	1.83193	1.10602	2.59242	93.7701	96.9452	98.583
	2nd A	66.9559	0.590276	0.306835	96.0376	0.172831	0.582884	0.896585	0.374338	5.20676	80.9282	1.56876	0.335107
	2nd G	18.5612	98.3042	0.209027	3.00575	0.631118	0.887293	97.2882	0.159033	19.7243	13.9306	96.9988	2.54961
	2nd C	1.07051	0.530809	93.723	0.484201	92.098	0.265121	1.33522	98.0752	3.94705	1.1173	0.945841	0.683071
	2nd U	13.4124	0.574722	5.76117	0.47242	7.09806	98.2647	0.480029	1.39139	71.1219	4.02389	0.486564	96.4322
	3rd A	68.949	5.40845	1.18564	2.50917	0.587277	93.3401	2.53412	90.5163	21.6008	9.74062	3.39621	2.19663
	3rd G	23.7306	14.2943	0.781601	1.46868	98.2828	5.96451	94.5602	2.6216	13.6606	9.2288	2.49134	95.4714
	3rd C	5.53259	4.08146	93.1237	91.7278	0.840716	0.470999	2.28371	5.40924	5.35573	5.17952	80.9209	1.69846
	3rd U	1.78784	76.2158	4.90909	4.29436	0.289182	0.22444	0.621958	1.45283	59.3829	75.8511	13.1916	0.633532
Collation by base:
	type 4+1
	1st position:	Encoding:	A	G	C	U
	Inserting:	A	86.9954	0.342229	0.615077	1.43469
		G	11.8962	98.8778	0.262635	1.08486
		C	0.797482	0.611192	97.2788	1.04766
		U	0.310895	0.168743	1.84346	96.4328	94.7785
	2nd position:	Encoding:	A	G	C	U
	Inserting:	A	81.3072	1.01854	0.284668	2.04158
		G	11.8325	97.5304	0.333059	7.7204
		C	0.89067	0.93729	94.6321	1.63175
		U	5.96957	0.513772	4.75021	88.6063	90.3011
	3rd position:	Encoding:	A	G	C	U
	Inserting:	A	84.2685	1.77268	2.36367	12.2499
		G	10.7722	96.1048	1.58054	12.3946
		C	3.80428	1.60763	88.5908	4.87224
		U	1.15504	0.514891	7.46501	70.4833	84.3279
		At:	A	G	C	U	Overall:
			84.1583	97.4978	93.429	84.4485	89.6998

## Sheet: type 5 +1
type 5+1 encoded triplet:		aaa	agu	acc	gac	gcg	gua	cgg	cca	cuu	uau	ugc	uug	1st replicate:	aaa	agu	acc	gac	gcg	gua	cgg	cca	cuu	uau	ugc	uug	2nd replicate:	aaa	agu	acc	gac	gcg	gua	cgg	cca	cuu	uau	ugc	uug
Compositional incorporation (%, average, n=2) at encoded triplet (top)	1st A	76.6207	84.5751	76.8381	0.13954	0.147379	0.0650297	0.355721	0.0772063	0.102194	0.136253	0.171079	0.242768		78.5852	87.6221	76.6617	0.0468505	0.0695809	0.0325557	0.237077	0.0596091	0.192372	0.100504	0.0627473	0.261008		74.6562	81.5282	77.0145	0.232229	0.225178	0.0975037	0.474365	0.0948036	0.0120166	0.172001	0.279412	0.224527
	1st G	22.5495	15.1128	20.6259	99.4511	99.2393	99.7227	0.369155	0.0695093	0.0545885	0.272766	0.454734	0.34854		20.953	12.1961	20.6085	99.8467	99.6261	99.861	0.123517	0.107738	0.0662725	0.216896	0.253631	0.259332		24.1461	18.0294	20.6434	99.0556	98.8524	99.5844	0.614794	0.0312806	0.0429045	0.328636	0.655838	0.437748
	1st C	0.26589	0.149131	2.3839	0.339503	0.498578	0.140708	97.9459	98.5433	99.277	0.244689	0.567957	0.733038		0.210049	0.0936895	2.68334	0.0695805	0.209491	0.0433697	98.4433	98.2778	99.0792	0.0838534	0.229621	0.54568		0.321731	0.204572	2.08446	0.609425	0.787666	0.238047	97.4484	98.8088	99.4748	0.405525	0.906292	0.920397
	1st U	0.563873	0.162979	0.152058	0.0698097	0.114769	0.0715488	1.32926	1.30999	0.566199	99.3463	98.8062	98.6757		0.25178	0.0881328	0.0464848	0.03689	0.0947879	0.0630264	1.19611	1.55484	0.662121	99.5987	99.454	98.934		0.875966	0.237826	0.257632	0.102729	0.13475	0.0800712	1.46242	1.06515	0.470277	99.0938	98.1585	98.4173
	2nd A	83.3125	0.188799	0.288042	97.735	0.137263	0.312883	0.433167	0.220156	0.178622	94.6211	0.344262	0.252268		84.3416	0.134749	0.291565	98.336	0.0754653	0.169089	0.16132	0.200137	0.132521	95.4569	0.0551169	0.187631		82.2833	0.242849	0.284518	97.1339	0.199061	0.456678	0.705014	0.240174	0.224724	93.7853	0.633408	0.316905
	2nd G	11.0828	99.2804	0.301044	1.917	0.389575	0.190446	98.1167	0.0781623	0.878459	4.71133	98.799	1.547		10.914	99.5598	0.244529	1.45038	0.259572	0.182108	99.5656	0.0887056	0.906291	4.14065	99.3202	1.55089		11.2517	99.001	0.357559	2.38362	0.519577	0.198784	96.6679	0.067619	0.850627	5.28201	98.2777	1.5431
	2nd C	0.550353	0.205845	97.3175	0.237435	96.9121	0.114328	0.983929	98.6468	1.0489	0.144566	0.628034	0.420567		0.365042	0.0486084	97.5156	0.175003	97.721	0.0879218	0.209793	98.4847	0.444175	0.0652832	0.484547	0.216185		0.735665	0.363081	97.1195	0.299867	96.1031	0.140735	1.75807	98.8088	1.65362	0.22385	0.771522	0.624948
	2nd U	5.05438	0.324955	2.09337	0.110617	2.56111	99.3823	0.466155	1.05492	97.894	0.523023	0.228741	97.7802		4.37938	0.256869	1.94834	0.0386034	1.94394	99.5609	0.0632965	1.22645	98.517	0.337195	0.140156	98.0453		5.72938	0.393041	2.23839	0.182631	3.17829	99.2038	0.869013	0.883401	97.271	0.70885	0.317326	97.515
	3rd A	88.7242	0.757412	1.14964	0.308559	0.136325	97.8345	1.09998	94.9585	1.00262	0.392478	0.479565	0.796907		89.3702	0.910582	1.62342	0.295737	0.131855	98.5589	0.166505	96.1791	1.00085	0.373877	0.312862	0.552923		88.0782	0.604241	0.67585	0.321382	0.140795	97.1102	2.03346	93.7379	1.0044	0.411079	0.646269	1.04089
	3rd G	8.27719	5.99533	0.518366	0.171994	98.9398	1.63897	97.2532	1.26367	0.918771	1.13033	0.401264	97.1009		8.14167	7.16831	0.661705	0.176336	99.4807	1.12195	99.282	1.25339	1.24498	1.49272	0.319475	97.9297		8.4127	4.82235	0.375028	0.167652	98.3989	2.15598	95.2245	1.27395	0.592557	0.767932	0.483053	96.272
	3rd C	2.10157	1.83853	95.3226	98.4007	0.597216	0.361297	1.00528	3.18663	2.01353	1.41701	96.0418	1.41834		1.83573	1.62854	94.3394	98.4236	0.260922	0.216935	0.269535	2.16565	1.6589	1.21471	96.3298	0.885586		2.36741	2.04852	96.3057	98.3778	0.93351	0.505659	1.74103	4.20761	2.36816	1.61931	95.7538	1.9511
	3rd U	0.897039	91.4087	3.00944	1.11875	0.326654	0.165193	0.641488	0.591182	96.0651	97.0602	3.07739	0.683898		0.652379	90.2926	3.37542	1.10434	0.126483	0.102221	0.281935	0.401807	96.0953	96.9187	3.03786	0.63178		1.1417	92.5249	2.64346	1.13315	0.526826	0.228165	1.00104	0.780556	96.0349	97.2017	3.11692	0.736017
Collation by base:
	type 5+1
	1st position:	Encoding:	A	G	C	U
	Inserting:	A	79.3446	0.117316	0.178374	0.183367
		G	19.4294	99.471	0.164418	0.35868
		C	0.932973	0.326263	98.5887	0.515228
		U	0.29297	0.0853758	1.06848	98.9427	93.6713
	2nd position:	Encoding:	A	G	C	U
	Inserting:	A	91.8895	0.322076	0.215153	0.247925
		G	5.90371	98.732	0.25626	0.871968
		C	0.310785	0.605936	97.6255	0.527931
		U	1.89601	0.33995	1.90313	98.3522	96.609
	3rd position:	Encoding:	A	G	C	U
	Inserting:	A	93.8391	0.677738	0.64592	0.717504
		G	3.72661	97.7646	0.363875	2.68148
		C	1.88317	1.00695	96.5883	1.75636
		U	0.551138	0.55068	2.40186	94.8447	95.7471
		At:	A	G	C	U	Overall:
			88.1162	98.6534	97.5974	97.3629	95.3345

## Sheet: type 6 +1
type 6+1 encoded triplet:		aaa	agu	acc	gac	gcg	gua	cgg	cca	cuu	uau	ugc	uug
Compositional incorporation (%) at encoded triplet (top)	1st A	62.6544	66.8888	77.7874	0.264397	0.241229	0.100867	0.467797	0.156115	0.0266331	0.132232	0.235313	0.231336
	1st G	36.0124	32.4929	19.4004	99.2669	98.6377	99.4772	0.867345	0.0786864	0.0651974	0.490334	0.474187	0.427379
	1st C	0.350193	0.191925	2.29958	0.338361	0.94094	0.295299	94.6871	98.4138	99.0706	0.424401	0.444588	0.877781
	1st U	0.982985	0.426421	0.512602	0.130311	0.180151	0.126596	3.9778	1.35141	0.837611	98.953	98.8459	98.4635
	2nd A	91.0455	0.365677	0.73314	95.5914	0.40421	0.720985	0.38001	0.270833	0.194483	95.7402	0.51759	0.196688
	2nd G	5.92732	98.785	0.152878	3.52284	0.659318	0.211893	96.8618	0.0824168	0.9924	2.87714	98.4044	4.90987
	2nd C	0.919766	0.394288	97.9851	0.684362	94.3385	0.582299	1.43148	98.9229	1.62539	0.260057	0.760513	0.529814
	2nd U	2.10739	0.455052	1.12892	0.201443	4.59795	98.4848	1.32676	0.72387	97.1877	1.12257	0.317474	94.3636
	3rd A	90.9353	0.444431	1.59172	0.413469	0.286967	97.4457	1.78513	93.0793	1.36633	0.645587	0.692247	1.26169
	3rd G	3.48149	0.983271	0.401365	0.146971	97.4814	1.16875	95.7254	1.36146	1.32155	0.528408	0.632274	92.8876
	3rd C	3.40466	2.96877	94.3867	97.3904	1.85864	0.773907	1.27259	4.59296	4.60878	3.97953	95.2529	4.92967
	3rd U	2.17852	95.6035	3.62019	2.04912	0.372946	0.61164	1.21693	0.966298	92.7033	94.8465	3.42255	0.921034
Collation by base:
	type 6+1
	1st position:	Encoding:	A	G	C	U
	Inserting:	A	69.1102	0.202164	0.216848	0.199627
		G	29.3019	99.1273	0.337076	0.463966
		C	0.947234	0.524867	97.3905	0.582256
		U	0.640669	0.145686	2.05561	98.7542	90.0952
	2nd position:	Encoding:	A	G	C	U
	Inserting:	A	94.1257	0.421092	0.469394	0.370719
		G	4.1091	98.0171	0.298204	2.03805
		C	0.621395	0.862093	97.0822	0.912502
		U	1.1438	0.699761	2.15025	96.6787	96.4651
	3rd position:	Encoding:	A	G	C	U
	Inserting:	A	93.8201	1.11126	0.899146	0.818783
		G	2.0039	95.3648	0.393537	0.94441
		C	2.92384	2.68697	95.6767	3.85236
		U	1.25215	0.836969	3.03062	94.3845	94.8086
		At:	A	G	C	U	Overall:
			84.8234	97.4902	96.7136	96.5893	93.7504

## Sheet: type 5 alone
type 5 encoded triplet:		aaa	agu	acc	gac	gcg	gua	cgg	cca	cuu	uau	ugc	uug
Compositional incorporation (%) at encoded triplet (top)	1st A	81.2386	91.1282	70.9589	0.0282632	0.0579665	0.0433623	0.110994	0.105037	0.216874	0.0809957	0.0718308	0.0989313
	1st G	18.5295	8.66661	27.3609	99.9002	99.6882	99.8854	0.0491837	0.081363	0.0862299	0.100719	0.0958251	0.25034
	1st C	0.128729	0.0406728	1.65874	0.0633357	0.216652	0.0540631	98.4504	98.6765	99.2773	0.0655437	0.163714	0.178177
	1st U	0.103187	0.164469	0.0214366	0.00818476	0.037184	0.0171351	1.38945	1.13705	0.419613	99.7527	99.6686	99.4726
	2nd A	90.8253	0.0490729	0.351029	98.3502	0.0365386	0.0369397	0.0272268	0.171488	0.106083	97.6483	0.0359269	0.0819951
	2nd G	6.43803	99.6934	0.0804486	1.3786	0.182727	0.157806	99.6319	0.0393973	0.509441	2.0602	99.8066	0.464557
	2nd C	0.220208	0.152665	97.766	0.224446	95.2236	0.132547	0.275769	99.0451	0.700661	0.0553029	0.0979161	0.29065
	2nd U	2.5165	0.104821	1.80256	0.0467517	4.5571	99.6727	0.0651162	0.743993	98.6838	0.236205	0.0595708	99.1628
	3rd A	95.2231	0.763103	2.29703	0.320696	0.604185	97.8733	0.770126	95.4595	0.799732	0.445346	0.653824	0.884845
	3rd G	3.80468	3.61908	0.563187	0.128309	98.4331	2.01889	98.4312	1.62144	1.13054	1.04458	0.206679	98.5658
	3rd C	0.701219	2.87333	93.4983	97.7632	0.905597	0.0402732	0.581705	2.62518	3.93139	2.40812	96.9425	0.407455
	3rd U	0.271034	92.7445	3.6415	1.7878	0.0571173	0.0675728	0.216975	0.293921	94.1383	96.102	2.19698	0.141908
Collation by base:
	type 5
	1st position:	Encoding:	A	G	C	U
	Inserting:	A	81.1086	0.0431974	0.144302	0.0839193
		G	18.1857	99.8246	0.0722589	0.148961
		C	0.609381	0.11135	98.8014	0.135811
		U	0.096364	0.0208346	0.982039	99.6313	94.4856
	2nd position:	Encoding:	A	G	C	U
	Inserting:	A	95.6079	0.0374089	0.186352	0.0750058
		G	3.29228	99.7106	0.100858	0.377268
		C	0.166652	0.17545	97.3449	0.374619
		U	0.933153	0.0765026	2.36788	99.1731	97.9458
	3rd position:	Encoding:	A	G	C	U
	Inserting:	A	96.1853	0.753052	1.09052	0.669394
		G	2.48167	98.4767	0.299392	1.9314
		C	1.12222	0.631585	96.068	3.07095
		U	0.210843	0.138667	2.54209	94.3283	96.2533
		At:	A	G	C	U	Overall:
			90.6894	99.3354	97.3984	97.6811	96.2179

[truncated: 1 more sheets: type 5s +1]
