# Supplementary material for: Ribozyme-catalysed RNA synthesis using triplet building blocks
Source: eLife. 2018 May 15;7:e35255. doi: 10.7554/eLife.35255 (PMC6003772; doi:10.7554/eLife.35255)
Supplement: Figure 8—source data 2. [file elife-35255-fig8-data2.xlsx]

## Sheet: Sheet1
	t5a +1 incorporation ratios (W):		abyd+1 incorporation ratios (W):			k(x*t5a+1-x*abyd+1)	k(xt5a+1-xabyd+1)	φ
Left panel	Unmodified	Modified (*)	Unmodified	Modified (*)
Dataset	GGU/GAU	GG2SU/GA2SU	GGU/GAU	GG2SU/GA2SU
1	0.599	1.579	1.336	1.295		-0.198281	0.802174	-0.24718
2	0.717	2.696	2.208	1.61		-0.515535	1.12477	-0.458348
3	0.678	2.232	1.814	2.44		0.0891	0.984142	0.0905357
4	0.642	2.921	1.365	2.352		-0.21666	0.754321	-0.287225
Average W:	0.659	2.357	1.68075	1.92425				Average	s.d.
								-0.225554	0.229766
Center left panel	Unmodified	Modified (*)	Unmodified	Modified (*)
Dataset	GGU/AGU	GG2SU/AG2SU	GGU/AGU	GG2SU/AG2SU
1	1.722	0.763	1.019	0.815		0.0659301	-0.524665	-0.125661
2	0.945	0.816	0.5	0.71		-0.139149	-0.636577	0.21859
3	1.195	0.781	0.622	0.794		0.0165083	-0.652961	-0.0252822
Average W:	1.28733	0.786667	0.713667	0.773				Average	s.d.
								0.0225488	0.17704
Center right panel	Unmodified	Modified (*)	Unmodified	Modified (*)
Dataset	UGG/UGA	2SUGG/2SUGA	UGG/UGA	2SUGG/2SUGA
1	0.395	0.267	0.899	0.577		0.770594	0.822397	0.937009
2	0.266	0.375	0.774	0.566		0.411668	1.06808	0.38543
3	0.195	0.204	0.449	0.278		0.309501	0.834023	0.371094
4	0.582	0.229	0.802	0.365		0.466175	0.320638	1.4539
Average W:	0.3595	0.26875	0.731	0.4465				Average	s.d.
								0.786858	0.516879
Right panel	Unmodified	Modified (*)	Unmodified	Modified (*)
Dataset	AGG/AGU	2'FAGG/2'FAGU	AGG/AGU	2'FAGG/2'FAGU
1	1.47	2.861	5.67	14.8		1.64346	1.34993	1.21744
2	1.518	1.635	8.644	8.418		1.63873	1.73947	0.942085
3	1.515	1.08	7.097	4.101		1.33427	1.54426	0.864021
Average W:	1.501	1.85867	7.137	9.10633				Average	s.d.
								1.00785	0.185661
Lower left panel	Unmodified	Modified (*)	Unmodified	Modified (*)
Dataset	HOCUG	no CUG	HOCUG	no CUG
1	0.712	0.382	0.468	0.313		-0.199217	-0.41961	0.474768
2	1.618	0.775	0.936	0.668		-0.148575	-0.547331	0.271454
3	2.686	1.355	1.882	1.079		-0.227767	-0.355718	0.640301
Average W:	1.672	0.837333	1.09533	0.686667				Average	s.d.
								0.462174	0.184746
Lower middle panel	Unmodified	Modified (*)	Unmodified	Modified (*)
Dataset	HOCUG	no CUG	HOCUG	no CUG
1	0.902	6.61	2.809	3.29		-0.697696	1.13597	-0.614186
2	0.664	4.682	4.811	8.488		0.594928	1.98038	0.300411
3	0.396	2.697	1.382	4.098		0.418359	1.24987	0.334721
Average W:	0.654	4.663	3.00067	5.292				Average	s.d.
								0.00698231	0.538221
Lower right panel	Unmodified	Modified (*)	Unmodified	Modified (*)
Dataset	HOCUG	no CUG	HOCUG	no CUG
1	1.339	4.889	6.479	7.012		0.360635	1.57664	0.228736
2	1.891	9.19	11.5	16.065		0.558527	1.80524	0.309392
3	3.757	13.997	14.497	20.203		0.366988	1.35032	0.271778
Average W:	2.329	9.35867	10.8253	14.4267				Average	s.d.
								0.269969	0.0403584
Lower right panel	Unmodified	Modified (*)	Unmodified	Modified (*)
Dataset	HOCUG	PPPCUG	HOCUG	PPPCUG
1	1.339	1.274	6.479	5.993		1.54843	1.57664	0.982106
2	1.891	2.34	11.5	10.198		1.47204	1.80524	0.815426
3	3.757	3.474	14.497	12.378		1.27061	1.35032	0.940972
Average W:	2.329	2.36267	10.8253	9.523				Average	s.d.
								0.912835	0.0868293
