# Supplementary material for: Ribozyme-catalysed RNA synthesis using triplet building blocks
Source: eLife. 2018 May 15;7:e35255. doi: 10.7554/eLife.35255 (PMC6003772; doi:10.7554/eLife.35255)
Supplement: Figure 9—source data 1. [file elife-35255-fig9-data1.xlsx]

## Sheet: Sheet1
Substrate concentration dependence of mutations with >0.2% occurrence at 0.7 μM and 7 μM PPPNNN concentrations:
		PPPNNN concentrations (μM):	0.5	0.7	1	1.4	2	3	5	7	10
		Overall error rate (%):	3.7	3.4	3.2	2.9	2.7	2.4	2	1.9	2.2
Highlighted mutations: left panel of Figure 9 - figure supplement 1	From	To	Mutation rate (%)
	acc	aac	1.12	1.07	0.78	0.74	0.5	0.58	0.53	0.43	0.53
	acc	aca	4.21	3.64	3.04	2.92	2.55	2.69	2.23	1.96	2.62
	aaa	gaa	19.58	16.78	17.32	15.5	15.88	17.09	15.3	16.87	19.71
	agu	ggu	10.81	9.63	10.26	8.85	9.02	7.45	6.51	6.21	4.06
	acc	gcc	33.4	34.72	32.16	30.76	27.5	22.64	14.73	11.12	11.25
	aaa	aga	5.56	4.52	4.77	4.18	4.65	4.2	3.75	4.28	4.7
	gac	ggc	2.71	2.98	3.37	3.1	3.54	1.52	1.31	1.15	0.86
	uau	ugu	1.13	0.66	0.86	0.53	0.6	0.59	0.51	0.86	1.24
	aaa	aag	4.08	2.63	2.47	1.76	2.55	2.12	1.19	2.27	3.47
	acc	acg	1.29	1.05	0.88	0.77	0.68	0.59	0.46	0.44	0.55
	acc	ucc	0.36	0.27	0.3	0.3	0.25	0.22	0.23	0.2	0.2
	cca	uca	0.36	0.38	0.42	0.46	0.43	0.42	0.59	0.64	0.53
	cuu	uuu	0.28	0.3	0.3	0.37	0.39	0.31	0.4	0.43	0.41
	aaa	aua	2.46	2.32	1.87	1.84	1.7	1.78	1.84	2.01	2.64
	acc	auc	2.16	2.62	2.33	2.11	1.86	2.21	2.91	2.75	3.25
	gcg	gug	0.86	0.94	0.74	0.5	0.59	0.69	1.07	1.36	1.91
	cca	cua	0.19	0.21	0.19	0.21	0.16	0.14	0.18	0.21	0.23
	aaa	aau	0.51	0.47	0.5	0.45	0.37	0.32	0.32	0.32	0.34
	acc	acu	7.06	6.26	6.78	5.57	4.61	5	4.57	4.07	4.32
	gac	gau	0.72	1.2	1.15	0.79	0.42	0.42	1.03	1.03	1.74
	Ratios of all compositional error occurrences (at 10 μM / at 2 μM) (right figure panel, coloured by effect of mutation on GC content, separate dataset from left panel):
1st position		aaa	agt	acc	gac	gcg	gta	cgg	cca	ctt	tat	tgc	ttg
	To A				0.49216	0.344415	0.829106	0.758531	4.55757	0.954591	0.518743	0.650176	0.480918
	To G	1.05146	0.447514	0.302398				0.36735	0.462079	0.745318	0.400392	0.156158	0.599939
	To C	0.797951	0.649825	0.445732	0.644698	0.624208	0.918831				0.477304	0.63022	0.346788
	To U	1.33697	0.961672	0.78348	0.167484	0.0531281	0.153597	1.8917	1.31318	1.30771
2nd position		aaa	agt	acc	gac	gcg	gta	cgg	cca	ctt	tat	tgc	ttg
	To A		0.523221	0.607583		0.425496	0.547649	0.333122	0.811043	0.816928		0.190684	0.245172
	To G	0.915826		0.794936	0.402387	0.45946	1.03485		0.898155	0.572077	1.199		0.313687
	To C	0.854941	0.786288		0.423515		0.150044	0.537537		1.11339	0.484325	0.274518	0.275624
	To U	1.35985	0.388344	1.74663	0.999524	3.70531		0.41391	1.31917		0.745706	0.323327
3rd position		aaa	agt	acc	gac	gcg	gta	cgg	cca	ctt	tat	tgc	ttg
	To A		1.00201	1.13252	1.65343	1.26706		0.555165		1.08808	1.09052	0.36122	0.273008
	To G	1.02942	0.970002	0.799454	1.07844		0.681352		1.24724	0.63071	0.565704	0.523789
	To C	0.359291	0.636678			0.410192	0.124651	0.303437	1.08825	1.00449	0.484918		0.251942
	To U	0.859168		0.818119	4.32067	0.831571	1.33896	1.12199	0.965224			5.15945	0.266142
